# Supplementary material for: Spread of domestic animals across Neolithic western Anatolia: New zooarchaeological evidence from Uğurlu Höyük, the island of Gökçeada, Turkey
Source: PLoS One. 2017 Oct 18;12(10):e0186519. doi: 10.1371/journal.pone.0186519 (PMC5646842; doi:10.1371/journal.pone.0186519)
Supplement: S1 Table — (XLSX) [file pone.0186519.s001.xlsx]

## Sheet: Table S1
							Calibration BC
							0.68
	Lab Reference #	Sample#	Material	Strata	C14 Dates	±	From	To
	Beta-448093	UH BB20-21/B117	Charred Material	Phase VI	7890	30	-6769.5	-6658
	Beta-427241	UH BB20-21/B66	Charred Material	Phase VI	7820	40	-6680	-6604.5
	AA106098	UH CC21 B21	Bone Collagen	Phase VI	7760	30	-6639.5	-6532
	Beta-448092	UH BB20-21/B111	Charred Material	Phase VI	7740	30	-6604	-6505
	AA106099	UH CC21 B20	Bone Collagen	Phase VI	7690	40	-6585	-6473.5
	Wk-29173	UH BB22/B11	Bone Collagen	Phase V	7618	36	-6477.5	-6434
	UGAMS 25377	UH BB22/ B10	Bone Collagen	Phase V	7490	30	-6422.5	-6270
	Bata-405652	UH BB20-21/B57	Charred Material	Phase V	7200	30	-6070.5	-6022
	UGAMS 25379	UH BB20-21/B58	Bone Collagen	Phase V	7100	30	-6012	-5925.5
	AA106100	UH BB20-21/B36	Bone Collagen	Phase V	6960	40	-5890	-5782
	UGAMS 25378	UH BB20-21/B57	Bone Collagen	Phase V	6770	30	-5704.5	-5640
	Wk-29174	UH P5/B16	Bone Collagen	Phase IV	6996	36	-5972	-5840.5
	Wk-29175	UH P5/B27	Charcoal	Phase IV	6982	42	-5969.5	-5807.5
	Beta - 309674	UH BB20-21/B27	Bone Collagen	Phase IV	6600	40	-5608.5	-5491.5
	UGAMS25380	UH P5 B106	Bone Collagen	Phase IV	6570	40	-5547.5	-5481
	Beta-405650	UH P6 B7	Bone Collagen	Phase III	6590	30	-5556	-5489.5
	Beta-405651	UH P6 B17	Bone Collagen	Phase III	6480	30	-5481	-5381
	Beta-405649	UH O6 B7	Bone Collagen	Phase III	6470	30	-5478	-5379.5
	Bata-345836	UH CC20 B4	Bone Collagen	Phase III	6410	30	-5465	-5359.5
	UGAMS 25381	UH P5 B50	Bone Collagen	Phase III	6360	30	-5365.5	-5309.5
	UGAMS 25382	UH B128	Bone Collagen	Phase III	6260	30	-5295	-5218
	Beta-405648	UH P5 B45	Bone Collagen	Phase III	6010	30	-4938.5	-4846.5
	Table S1. Radiocarbon dates from Uğurlu Höyük with lab references numbers, sample numbers, materials dated, and BC calibration limits for one standard error
