# Supplementary material for: Spread of domestic animals across Neolithic western Anatolia: New zooarchaeological evidence from Uğurlu Höyük, the island of Gökçeada, Turkey
Source: PLoS One. 2017 Oct 18;12(10):e0186519. doi: 10.1371/journal.pone.0186519 (PMC5646842; doi:10.1371/journal.pone.0186519)
Supplement: S2 Table — (XLSX) [file pone.0186519.s002.xlsx]

## Sheet: Table S2
		N
	Variables	V	IV	III
	Total Number of Recorded Fragments (NF)	3967	1251	843
	Total Minimum Number of Elements (MNE)	954	247	205
	NF/MNE	4.15828	5.06478	4.1122
	Total Bone Weight (BW) in grams	15239	5333	5117
	Average fragment weight in grams	3.84144	4.26299	6.06999
	Total Number of Long Bone Shaft Fragments	895	541	308
	%Long bone shaft fragments	22.5611	43.2454	36.5362
	% Shaft fragments < 5cm	84.9162	85.9519	73.0519
	% Excavation breaks	4.31056	0.719424	3.32147
	% Weathering (> stage 2)	0.705823	0	0.474496
	% Eroded edge	1.78771	1.47874	0.974026
	% Root etching	1.05873	0.554529	0
	% Carnivore marks	0.201664	0.959233	2.72835
	% Rodent marks	0	0.0799361	0
	% Burned	4.41139	5.19584	4.50771
	% Cut marks	0.630199	1.1191	2.4911
	% Percussion marks/notches	5.2514	3.8817	1.2987
	% Acute/obtuse fracture angle (< 85 and > 95)	8.49162	5.54529	2.27273
	Table S2. General characteristics detaling the taphonomic histories of the three Uğurlu Höyük assemblages.
