# Supplementary material for: Spread of domestic animals across Neolithic western Anatolia: New zooarchaeological evidence from Uğurlu Höyük, the island of Gökçeada, Turkey
Source: PLoS One. 2017 Oct 18;12(10):e0186519. doi: 10.1371/journal.pone.0186519 (PMC5646842; doi:10.1371/journal.pone.0186519)
Supplement: S3 Table — (XLSX) [file pone.0186519.s003.xlsx]

## Sheet: Table S3
		NF				MNE				BONE WEIGHT (GR)
	TAXA	V	IV	III	Total	V	IV	III	Total	V	IV	III	Total
	Bos taurus (Cattle)	275	57	21	353	110	32	21	163	5743	1632	781	8156
	Cervus elaphus (Red deer)	8	5	11	24	8	4	6	18	73	195	712	980
	Large perissodactyl	1	0	0	1	1	0	0	1	17	0	0	17
	Large artiodactyl	2	28	64	94	1	1	12	14	241	238	981	1460
	Large mammal (cattle/red deer/horse size)	81	0	0	81	14	0	0	14	748	0	0	748
	Dama dama (Fallow deer)	34	11	7	52	32	6	7	45	354	152	34	540
	Sus scrofa (Wild boar)	24	2	0	26	22	2	0	24	323	58	0	381
	Sus domesticus (Pig)	4	7	4	15	4	5	4	13	41	49	25	115
	Capra hircus (Goat)	15	5	11	31	15	5	11	31	77	21	154	252
	Ovis aries (Sheep)	175	21	29	225	172	21	29	222	866	220	223	1309
	Ovis/Capra	853	382	132	1367	465	155	95	715	3344	1305	579	5228
	Medium artiodactyl	1062	418	555	2035	27	8	19	54	1861	668	1621	4150
	Canis sp.	0	0	1	1	0	0	1	1	0	0	1	1
	Medium canid	0	1	0	1	0	1	0	1	0	21	0	21
	Medium-large mammal (medium sheep to wild boar size)	263	0	0	263	10	0	0	10	360	0	0	360
	Medium mammal (medium dog to medium sheep)	580	308	0	888	25	2	0	27	989	757	0	1746
	Small artiodactyl	0	0	8	8	0	0	0	0	0	0	6	6
	Vulpes vulpes (Red fox)	5	0	0	5	5	0	0	5	17	0	0	17
	Felis silvestris (Wild cat)	0	1	0	1	0	1	0	1	0	3	0	3
	Small carnivore	1	0	0	1	1	0	0	1	1	0	0	1
	Lepus europaeus (European hare)	35	2	0	37	32	2	0	34	70	3	0	73
	Small mammal (rabbit to medium dog)	25	0	0	25	6	0	0	6	12	0	0	12
	Microfauna (smaller than rabbit)	0	1	0	1	0	1	0	1	0	1	0	1
	Otis tarda (Great bustard)	0	1	0	1	0	0	0	0	0	9	0	9
	Anatidae	1	0	0	1	1	0	0	1	2	0	0	2
	Small bird	2	0	0	2	2	0	0	2	2	0	0	2
	Isurus sp. (Mackerel shark)	0	1	0	1	0	1	0	1	0	1	0	1
	Nonidentified	521	0	0	521	1	0	0	1	98	0	0	98
	Grand Total	3967	1251	843	6061	954	247	205	1406	15239	5333	5117	25689
	Table S3. Taxonomic composition in the three Uğurlu Höyük assemblages using Number of Fragments, Minimum Number of Elements, and Bone Weight in grams.
