# Supplementary material for: Spread of domestic animals across Neolithic western Anatolia: New zooarchaeological evidence from Uğurlu Höyük, the island of Gökçeada, Turkey
Source: PLoS One. 2017 Oct 18;12(10):e0186519. doi: 10.1371/journal.pone.0186519 (PMC5646842; doi:10.1371/journal.pone.0186519)
Supplement: S5 Table — (XLSX) [file pone.0186519.s005.xlsx]

## Sheet: Table S5
	% MNE	Caprines			Sus domesticus			Sus scrofa			Bos taurus			Dama dama			Cervus elaphus			Lepus europaeus
	Body Part	V	IV	III	V	IV	III	V	IV	III	V	IV	III	V	IV	III	V	IV	III	V	IV	III
	Head	24.0652	31.6176	51.1628	25	71.4286	0	12.5	0	0	17.4545	19.2982	19.0476	11.7647	27.2727	14.2857	12.5	20	9.09091	11.4286	0	0
	Axial	20.6136	27.451	0	0	0	0	4.16667	0	0	30.1818	10.5263	0	2.94118	0	0	0	0	9.09091	0	0	0
	Forelimb	21.86	22.549	19.7674	0	28.5714	50	58.3333	50	0	15.6364	10.5263	4.7619	38.2353	9.09091	14.2857	50	80	9.09091	11.4286	50	0
	Hindlimb	23.5858	12.5	15.6977	50	0	25	12.5	50	0	9.45455	7.01754	23.8095	35.2941	9.09091	42.8571	0	0	72.7273	34.2857	50	0
	Limb	3.25983	0	0	0	0	0	0	0	0	18.9091	28.0702	0	0	0	0	0	0	0	0	0	0
	Extremity	6.61553	5.88235	13.3721	25	0	25	12.5	0	0	8.36364	24.5614	52.381	11.7647	54.5455	28.5714	37.5	0	0	42.8571	0	0
	Grand Total	100	100	100	100	100	100	100	100	0	100	100	100	100	100	100	100	100	100	100	100	0
	Table S5. Frequency distributions of body parts based on %MNE counts in main taxa.
