# Supplementary material for: Spread of domestic animals across Neolithic western Anatolia: New zooarchaeological evidence from Uğurlu Höyük, the island of Gökçeada, Turkey
Source: PLoS One. 2017 Oct 18;12(10):e0186519. doi: 10.1371/journal.pone.0186519 (PMC5646842; doi:10.1371/journal.pone.0186519)
Supplement: S6 Table — Author information and links to online databases are also included. (XLSX) [file pone.0186519.s006.xlsx]

## Sheet: Table S6
	Site	Culture Period	Years Cal BC	N	Mean	Std Dev	Std Error	Range	Max	Min	Median	0.25	0.75	Reference
	Karain B	Early Epipaleolithic	17900-17000	296	0.0183	0.0327	0.0019	0.239	0.126	-0.112	0.02	-0.00121	0.039	http://dx.doi.org/10.6078/M7CC0XMT
	Öküzini 1	Early Epipaleolithic	17900-17000	17	0.016	0.02	0.00485	0.0563	0.0451	-0.0112	0.0192	-0.00341	0.0365	http://dx.doi.org/10.6078/M73X84KX
	Öküzini 2	Early Epipaleolithic	16000-15200	116	-0.000825	0.0369	0.00343	0.225	0.0665	-0.158	0.00357	-0.015	0.0233	http://dx.doi.org/10.6078/M73X84KX
	Öküzini 3	Early Epipaleolithic	13800-13000	52	-0.00833	0.0691	0.00958	0.379	0.0639	-0.315	0.0112	-0.0118	0.031	http://dx.doi.org/10.6078/M73X84KX
	Öküzini 4	Late Epipaleolithic	12800-12100	9	0.0216	0.0312	0.0104	0.109	0.0792	-0.03	0.018	0.00224	0.0406	http://dx.doi.org/10.6078/M73X84KX
	Öküzini 5	Late Epipaleolithic	12100-10800	14	-0.00351	0.0157	0.00419	0.0492	0.0239	-0.0253	-0.00584	-0.0179	0.00928	http://dx.doi.org/10.6078/M73X84KX
	Ulucak Höyük VIa	Early Neolithic	7000-6500	39	-0.0321	0.0322	0.00516	0.144	0.0406	-0.104	-0.0331	-0.0531	-0.017	http://dx.doi.org/10.6078/M7KS6PHV
	Barçın Höyük VI	Early Neolithic	6500-6000	44	-0.0603	0.0516	0.00777	0.27	0.0519	-0.218	-0.0593	-0.0828	-0.0207	http://dx.doi.org/10.6078/M78G8HM0
	Uḡurlu Höyük V	Early Neolithic	6500-6000	57	-0.0567	0.0442	0.00585	0.2	0.0611	-0.139	-0.0578	-0.0879	-0.0311	This study
	Çukuriçi Höyük VIII	Early Neolithic	6200-6000	30	-0.0625	0.0651	0.0119	0.31	0.13	-0.18	-0.0689	-0.0875	-0.0207	http://dx.doi.org/10.6078/M7D798BQ
	Ulucak Höyük VIb	Early Neolithic	6000-5560	35	-0.0548	0.0355	0.006	0.186	0.065	-0.121	-0.0609	-0.0789	-0.0348	http://dx.doi.org/10.6078/M7KS6PHV
	Ilıpınar X	Late Neolithic	5900-5700	23	-0.0284	0.0223	0.00466	0.0945	0.018	-0.0765	-0.0285	-0.0384	-0.0116	http://dx.doi.org/10.6078/M76H4FB
	Uḡurlu Höyük IV	Late Neolithic	5900-5500	13	-0.0602	0.0408	0.0113	0.148	0.018	-0.13	-0.0653	-0.0785	-0.0402	This study
	Menteşe Höyük 2	Late Neolithic	5800-5600	34	-0.0705	0.0301	0.00516	0.147	-0.0101	-0.157	-0.072	-0.0869	-0.0538	http://dx.doi.org/10.6078/M7S46PVN
	Uḡurlu Höyük III	Chalcolithic	5400-5000	11	-0.0918	0.0296	0.00893	0.103	-0.0499	-0.153	-0.0886	-0.111	-0.0698	This study
	Table S6. Mean LSI values and standard deviations for sheep from late Pleistocene-early Holocene sites in western Anatolia and eastern Aegean. Author information and links to online databases are also included.
