# Supplementary material for: Spread of domestic animals across Neolithic western Anatolia: New zooarchaeological evidence from Uğurlu Höyük, the island of Gökçeada, Turkey
Source: PLoS One. 2017 Oct 18;12(10):e0186519. doi: 10.1371/journal.pone.0186519 (PMC5646842; doi:10.1371/journal.pone.0186519)
Supplement: S7 Table — Links to online databases are also included. (XLSX) [file pone.0186519.s007.xlsx]

## Sheet: Table S7
	Site	Culture Period	Years Cal BC	N	Mean	Std Dev	Std Error	Range	Max	Min	Median	0.25	0.75	Reference
	Karain B	Early Epipaleolithic	17900-17000	107	0.0159	0.0471	0.00455	0.277	0.149	-0.128	0.00755	-0.00863	0.0354	http://dx.doi.org/10.6078/M7CC0XMT
	Öküzini 1	Early Epipaleolithic	17900-17000	4	0.000885	0.0123	0.00617	0.0244	0.012	-0.0124	0.00194	-0.011	0.0117	http://dx.doi.org/10.6078/M73X84KX
	Öküzini 2	Early Epipaleolithic	16000-15200	16	0.00864	0.0398	0.00995	0.137	0.0969	-0.0399	0	-0.0159	0.0105	http://dx.doi.org/10.6078/M73X84KX
	Öküzini 3	Early Epipaleolithic	13800-13000	6	-0.0378	0.036	0.0147	0.083	-0.00924	-0.0923	-0.0201	-0.0788	-0.0106	http://dx.doi.org/10.6078/M73X84KX
	Öküzini 4	Late Epipaleolithic	12800-12100	6	-0.000829	0.0307	0.0125	0.0841	0.0314	-0.0527	0.00392	-0.0235	0.0246	http://dx.doi.org/10.6078/M73X84KX
	Öküzini 5	Late Epipaleolithic	12100-10800	20	0.00962	0.0441	0.00986	0.141	0.0894	-0.0513	-0.00871	-0.023	0.0501	http://dx.doi.org/10.6078/M73X84KX
	Ulucak Höyük VIa	Early Neolithic	7000-6500	16	-0.0519	0.047	0.0117	0.172	0.0379	-0.134	-0.0423	-0.0903	-0.0264	http://dx.doi.org/10.6078/M7KS6PHV
	Barçın Höyük VI	Early Neolithic	6500-6000	14	-0.0841	0.0308	0.00824	0.103	-0.0394	-0.142	-0.0855	-0.0982	-0.0564	http://dx.doi.org/10.6078/M78G8HM0
	Uḡurlu Höyük V	Early Neolithic	6500-6000	8	-0.0608	0.0316	0.0112	0.0997	-0.0107	-0.11	-0.0657	-0.081	-0.0339	This study
	Çukuriçi Höyük VIII	Early Neolithic	6200-6000	12	-0.0493	0.0348	0.01	0.108	0.0158	-0.0923	-0.0544	-0.0785	-0.0237	http://dx.doi.org/10.6078/M7D798BQ
	Ulucak Höyük VIb	Early Neolithic	6000-5560	17	-0.0382	0.0513	0.0124	0.176	0.0389	-0.137	-0.0378	-0.0768	0.0129	http://dx.doi.org/10.6078/M7KS6PHV
	Ilıpınar X	Late Neolithic	5900-5700	8	-0.0559	0.0633	0.0224	0.214	0.0302	-0.184	-0.047	-0.087	-0.0183	http://dx.doi.org/10.6078/M76H4FB
	Menteşe Höyük 2	Late Neolithic	5800-5600	9	-0.132	0.133	0.0445	0.433	-0.0158	-0.449	-0.118	-0.169	-0.036	http://dx.doi.org/10.6078/M7S46PVN
	Uḡurlu Höyük III	Chalcolithic	5400-5000	5	-0.0832	0.049	0.0219	0.113	-0.0289	-0.142	-0.0674	-0.134	-0.0399	This study
	Table S7. Mean LSI values and standard deviations for goats from late Pleistocene-early Holocene sites in western Anatolia.
