# Supplementary material for: Spread of domestic animals across Neolithic western Anatolia: New zooarchaeological evidence from Uğurlu Höyük, the island of Gökçeada, Turkey
Source: PLoS One. 2017 Oct 18;12(10):e0186519. doi: 10.1371/journal.pone.0186519 (PMC5646842; doi:10.1371/journal.pone.0186519)
Supplement: S8 Table — Author information are also included. (XLSX) [file pone.0186519.s008.xlsx]

## Sheet: Table S8
	Site	Culture Period	Years Cal BC	N	LSI	Reference
	Öküzini	Late Epipaleolithic	12100-10800	1	-0.0009	Arbuckle et al 2014
	Klimonas	Pre-Pottery Neolithic	8900-8600	7	-0.0204992	Vigne et al 2012
	Ulucak VI	Early Neolithic	7000-6500	2	-0.0745	Arbuckle et al 2014
	Ulucak V	Early Neolithic	6500-6000	15	-0.0622	Arbuckle et al 2014
	Fikirtepe	Early Neolithic	6500-6000	14	0.0757	Arbuckle et al 2014
	Barçın Höyük VI	Early Neolithic	6500-6000	1	0.0457	Arbuckle et al 2014
	Menteşe Early	Early Neolithic	6500-6000	1	0.0146	Arbuckle et al 2014
	Uğurlu Höyük V	Early Neolithic	6500-6000	8	-0.0287758	This study
	Çukuriçi Höyük VIII	Early Neolithic	6200-6000	6	-0.0339	Arbuckle et al 2014
	Ilıpınar X	Late Neolithic	6000-5800	13	0.0165	Arbuckle et al 2014
	Ulucak Höyük IV	Late Neolithic	6000-5700	22	-0.0498	Arbuckle et al 2014
	Menteşe Höyük Late	Late Neolithic	6000-5500	3	-0.0969	Arbuckle et al 2014
	Uğurlu Höyük IV	Late Neolithic	5900-5500	1	-0.05	This study
	Ilıpınar IX	Late Neolithic	5800-5700	143	-0.0693	Arbuckle et al 2014
	Ilıpınar VIII	Late Neolithic	5700-5600	164	-0.0703	Arbuckle et al 2014
	Ilıpınar VII	Late Neolithic	5700-5600	33	-0.0696	Arbuckle et al 2014
	Ilıpınar VI	Late Neolithic	5600-5400	9	-0.0877	Arbuckle et al 2014
	Ilıpınar V	Late Neolithic	5600-5400	30	-0.0515	Arbuckle et al 2014
	Pendik	Late Neolithic	n/a	4	-0.0129	Arbuckle et al 2014
	Yenikapı	Late Neolithic	n/a	20	-0.0616	Arbuckle et al 2014
	Orman Fidanlığı	Chalcolithic	5500	12	-0.0995	Arbuckle et al 2014
	Table S8. Mean LSI values and standard deviations for Sus from late Pleistocene-early Holocene sites in western Anatolia.
